# Supplementary material for: Anti-Pathogenic Properties of the Combination of a T3SS Inhibitory Halogenated Pyrrolidone with C-30 Furanone
Source: Molecules. 2021 Dec 16;26(24):7635. doi: 10.3390/molecules26247635 (PMC8707098; doi:10.3390/molecules26247635)
Supplement: Supplementary file 1 [file molecules-26-07635-s001.zip]

Archive with 1 entries (1 files):
- molecules-1486642-supplementary.pdf
